# Supplementary material for: Identification of a Chimera Mass Spectrum of Isomeric Lipid A Species Using Negative Ion Tandem Mass Spectrometry
Source: Toxins (Basel). 2024 Jul 18;16(7):322. doi: 10.3390/toxins16070322 (PMC11281664; doi:10.3390/toxins16070322)
Supplement: Supplementary file 1 [file toxins-16-00322-s001.zip]

Archive with 1 entries (1 files):
- toxins-3088984-supplementary.pdf
